# Supplementary material for: Eight New Sedum Plastomes: Comprehensive Analyses and Phylogenetic Implications
Source: Genes (Basel). 2025 Jun 28;16(7):761. doi: 10.3390/genes16070761 (PMC12294699; doi:10.3390/genes16070761)
Supplement: Supplementary file 1 [file genes-16-00761-s001.zip]

Archive with 1 entries (1 files):
- genes-3726588-supplementary.pdf
